# Supplementary material for: Optimized Liquid-Phase Exfoliation of Magnetic van der Waals Heterostructures: Towards the Single Layer and Deterministic Fabrication of Devices
Source: Molecules. 2021 Dec 4;26(23):7371. doi: 10.3390/molecules26237371 (PMC8658876; doi:10.3390/molecules26237371)
Supplement: Supplementary file 1 [file molecules-26-07371-s001.zip]

Archive with 1 entries (1 files):
- molecules-1460673-supplementary.pdf
